# Supplementary material for: Barriers to Adverse Drug Reaction Reporting Among Physicians, Nurses, and Pharmacists: A Scoping Review Comparing High-Income Versus Low-/Middle-Income Countries
Source: Healthcare (Basel). 2026 Apr 2;14(7):930. doi: 10.3390/healthcare14070930 (PMC13073991; doi:10.3390/healthcare14070930)
Supplement: Supplementary file 1 [file healthcare-14-00930-s001.zip]

Archive with 1 entries (1 files):
- healthcare-4152297-Supplementary Table S1.pdf
